# Supplementary material for: Repurposing Farnesol for Combating Drug-Resistant and Persistent Single and Polymicrobial Biofilms
Source: Antibiotics (Basel). 2024 Apr 11;13(4):350. doi: 10.3390/antibiotics13040350 (PMC11047559; doi:10.3390/antibiotics13040350)
Supplement: Supplementary file 1 [file antibiotics-13-00350-s001.zip]

Archive with 1 entries (1 files):
- antibiotics-2950262-supplementary.pdf
